# Supplementary material for: Chlorophyll Fluorescence in Wheat Breeding for Heat and Drought Tolerance
Source: Plants (Basel). 2024 Oct 3;13(19):2778. doi: 10.3390/plants13192778 (PMC11478672; doi:10.3390/plants13192778)
Supplement: Supplementary file 1 [file plants-13-02778-s001.zip › Table S1.xlsx]

## Sheet: Table S1
Table S1: Relationship between ChlF parameters and significant breeding traits through some candidate genes under control and stress conditions for T. aestivum
ChlF parameters	Screening conditions	Gene/locus	Yield	Drought tolerance	Heat tolerance	Cold tolerance	Reference
Fv/Fm	Control	1-deoxy-D-xylulose 5-phosphate reductoisomerase (Dxr)	ü				[127] Czyczyło-Mysza et al., 2013
Fv/Fm		Photosystem II 10 kDa polypeptide (PSII-10kDa)	ü				[127] Czyczyło-Mysza et al., 2013
Net photosynthetic rate		serine/threonine protein kinase of NEK4 (NEK4)	ü				[129] Yu et al., 2020
Net photosynthetic rate, chlorophyll content		Plasma membrane H⁺-ATPase (HA1)	ü				[129] Yu et al., 2020
Chlorophyll content		Markers Xgwm296.3 и Xbarc168	ü				[132]
							An et al., 2022
F0		Markers Xgwm335.2 и Xgwm186	ü	ü			[132]
							An et al., 2022
ΦPSII	Stress	Heat shock 70 kDa protein (TraesCS2B01G125400.1)	ü				[133] Koua et al., 2022
ΦPSII		ATP binding S protein serine/threonine kinase activity (TraesCS2B02G123900)	ü				[133] Koua et al., 2022
Chlorophyll content		DNA replication licensing factor MCM3 (LOC109786684)				ü	[135] Maulana et al., 2020
Fv/Fm		DExH-box ATP-dependent RNA helicase DExH3-like (LOC109750189)				ü	[135] Maulana et al., 2020
Fv/Fm		Fructose-1,6-bisphosphate aldolase 1 (FBA1)		ü	ü		[135] Maulana et al., 2020
